# Supplementary material for: Genomic prediction for agronomic traits in a diverse Flax (Linum usitatissimum L.) germplasm collection
Source: Sci Rep. 2024 Feb 8;14:3196. doi: 10.1038/s41598-024-53462-w (PMC10850546; doi:10.1038/s41598-024-53462-w)
Supplement: Supplementary file 9 — Supplementary Table S1. [file 41598_2024_53462_MOESM9_ESM.xlsx]

## Sheet: Sheet1
Table S1: List of genotypes analyzed in this study with their clustering pattern
Individual designation	Genotypic cluster	Phenotypic cluster	PI/ID	Plant Name/pedigree	Type	Place of Origin/Collection	Country of Origin/Collection	Region
f1	P3	C1	PI 271585	ALSEE	Ethiopian forage type seed flax	Kulu , Himachal Pradesh	India	Asia
f2	P3	C1	PI 250384	ALSI	Short, large Seed, indian seed flax	Gujrat	Pakistan	Asia
f4	P2	C3	PI 598174	APOLO INTA	Mediterranean or argentine seed flax		Argentina	America
f5	P5	C4	PI 598207	ARGOS	Fiber		France	Europe
f6	P5	C4	PI 598158	ARIANE	Fiber		France	Europe
f8	P1	C3	PI 598163	AZUR SEL.	Spring type seed flax		Romania	Europe
f10	P3	C2	PI 426871	BARIKOT	Short, large Seed, indian seed flax	Barikot, Mardān District	Pakistan	Asia
f11	P2	C3	PI 289128	BARRADAS BENAFIN	Mediterranean or argentine seed flax		Hungary	Europe
f12	P2	C3	PI 250730	BAZRAK CIli 2019	Ethiopian forage type seed flax	Isfahan	Iran	Asia
f15	P5	C2	2016 URN-1	BISON	Spring type seed flax	ND	USA	America
f16	P5	C2	PI 524106	BIWING	Spring type seed flax	MN	USA	America
f17	P5	C2	PI 523227	BOLLEY	Spring type seed flax	ND	USA	America
f18	P2	C2	PI 523472	CALDWELL	Winter type seed flax	NDSU	USA	America
f19	P5	C2	2016 URN-11	CARTER	Spring type seed flax	ND	USA	America
f20	P5	C4	PI 598188	CASCADE	Fiber	ND	USA	America
f21	P5	C2	2013 URN-29	CDC Arras	Spring type seed flax	Saskatchewan	Canada	America
f22	P5	C2	2016 URN-9	CDC BETHUME	Spring type seed flax	Saskatchewan	Canada	America
f23	P5	C2	2016 URN-5	CDC GLAS	Spring type seed flax	Saskatchewan	Canada	America
f24	P5	C2	2016 URN-20	CDC NEELA	Spring type seed flax	Saskatchewan	Canada	America
f25	P5	C2	2016 URN-28	CDC PLAVA	Spring type seed flax	Saskatchewan	Canada	America
f26	P5	C2	2016 URN-6	CDC SANCTUARY	Spring type seed flax	Saskatchewan	Canada	America
f27	P5	C2	2016 URN-10	CDC SORREL	Spring type seed flax	Saskatchewan	Canada	America
f28	P1	C2	PI 289144	CEIMBRAO	Mediterranean or argentine seed flax		Hungary	Europe
f30	P2	C2	PI 598204	CHILLALLO	Spring type seed flax		Ethiopia	Africa
f31	P4	C3	PI 182229	CIli 1462	Winter type seed flax	Miskan, Bitlis	Syria	Asia
f33	P5	C4	PI 240339	CIli 1807	Fiber	Tubingen	Germany	Europe
f34	P1	C2	PI 249697	CIli 1918	Spring type seed flax	Granada	Spain	Europe
f35	P5	C3	PI 250569	CIli 2009	Mediterranean or argentine seed flax	Alexandria	Egypt	Africa
f36	P4	C3	PI 250869	CIli 2035	Ethiopian forage type seed flax	Isfahan	Iran	Asia
f37	P2	C3	PI 253944	CIli 2061	Short, large Seed, indian seed flax	Sulaimaniya	Iraq	Asia
f38	P2	C3	PI 253974	CIli 2066	Winter type seed flax	Damascus	Syria	Asia
f39	P5	C2	PI 524391	CLARK	Spring type seed flax	ND	USA	America
f40	P2	C3	PI 276679	COMMUNE 155A	Mediterranean or argentine seed flax		Greece	Europe
f41	P5	C2	PI 522914	CRYSTAL	Spring type seed flax	MN	USA	America
f42	P5	C2	PI 524254	CULBERT	Spring type seed flax	MN	USA	America
f44	P5	C2	PI 522980	DAKOTA	Spring type seed flax	MN	USA	America
f45	P2	C3	PI 276680	DANESE 129A	Winter type seed flax		Greece	Europe
f46	P5	C2	PI 522505	DAY	Spring type seed flax	SD	USA	America
f47	P5	C4	PI 598206	DIANE	Spring type seed flax		France	Europe
f48	P2	C1	PI 523473	DILLMAN	Winter type seed flax	ND	USA	America
f49	P5	C2	PI 524292	DUFFERIN	Spring type seed flax	Manitoba	Canada	America
f50	P3	C1	PI 522535	DUNES	Short, large Seed, indian seed flax	NDSU	USA	America
f51	P5	C2	PI 524367	FLOR	Spring type seed flax	ND	USA	America
f52	P1	C2	PI 249240	FORMOSA	Spring type seed flax	Tapioszele	Hungray	Europe
f53	P5	C4	PI 173243	GERCELLO	Fiber	Gercello, Turkey	Turkey
f54	P2	C2	PI 598165	GERIA	Spring type seed flax		Romania	Europe
f55	P5	C2	2016 URN-3	GOLDND	Spring type seed flax	ND	USA	America
f56	P5	C2	2013 URN-25	Hanley	Spring type seed flax		Canada	America
f57	P5	C4	PI 242200	HAZELDEAN	Fiber	Werribee, Victoria.	Australia	Australia
f58	P2	C3	PI 342989	II-29-16	Spring type seed flax		Portugal	Europe
f59	P2	C4	PI 650308	Index Seminum 339	Unknown	Coimbra	Portugal	Europe
f61	P1	C3	PI 289133	JALOMITA	Winter type seed flax		Hungary	Europe
f63	P3	C1	PI 426820	KANDERO	Spring type seed flax	Kandero	Pakistan	Asia
f65	P2	C3	PI 170494	KARAMAN	Mediterranean or argentine seed flax	Korkuteli, Antalya, Turkey	Turkey	Turkey
f66	P2	C2	PI 250089	KATAN CIli 1925	Short, large Seed, indian seed flax	Giza	Egypt	Africa
f67	P5	C2	PI 522810	KOTO	Spring type seed flax	NDSU	USA	America
f68	P1	C2	PI 311747	LCSD-200	Fiber	Poznań	Poland	Europe
f69	P5	C2	2013 URN-24	Lightning	Spring type seed flax	Ontario	Canada	America
f73	P2	C3	PI 242202	LIN DE TUNISE	Fiber	Werribee, Victoria.	Australia	Australia
f74	P1	C3	PI 289138	LINA CUJMIR	Winter type seed flax		Hungary	Europe
f75	P2	C2	PI 289146	LINA GROS GRAIN	Mediterranean or argentine seed flax		Hungary	Europe
f76	P1	C4	PI 311129	LINASA	Spring type seed flax	Esteli	Nicaragua	America
f77	P2	C3	PI 598160	LINDA	Spring type seed flax		France	Europe
f78	P2	C2	PI 523994	LINORE	Spring type seed flax	Oregon	USA	America
f79	P2	C3	PI 311108	LINOSA	Spring type seed flax	Indian market in Antigua	Guatemala	America
f80	P5	C2	2013 URN-1 (PI524091)	Linott	Spring type seed flax	Ontario	Canada	America
f82	P5	C3	PI 598146	LONG 7	Spring type seed flax		China	Asia
f83	P5	C4	PI 523998	MAC	Winter type seed flax	Texas	USA	America
f85	P5	C1	PI 524110	MARINE	Spring type seed flax	Texas	USA	America
f86	P2	C2	PI 289156	MAROS OLAJLEN	Mediterranean or argentine seed flax		Hungary	Europe
f87	P2	C3	2013 URN-3	McGregor	Spring type seed flax	Ontario	Canada	America
f88	P5	C2	PI 276690	MESSENIAS	Ethiopian forage type seed flax		Greece	Europe
f89	P5	C2	PI 522990	MINERVA	Spring type seed flax	MN	USA	America
f90	P3	C2	PI 426852	MORE KHUNDA	Spring type seed flax	More Khunda	Pakistan	Asia
f91	P5	C1	PI 598171	MURES	Fiber		Romania	Europe
f92	P3	C2	PI 598148	N2098	Spring type seed flax		Nepal	Asia
f93	P5	C2	PI 598150	N8051	Short, large Seed, indian seed flax		Nepal	Asia
f94	P5	C2	PI 598199	NATASJA	Spring type seed flax		Netherlands	Europe
f95	P5	C2	2016 Exp20-182	NDSU-(608 X Dillman)	Spring type seed flax	ND	USA	America
f96	P5	C2	2016 Exp20-693	NDSU-(608 X Neche)	Spring type seed flax	ND	USA	America
f97	P5	C2	2016 NTS-35	NDSU-(850 X FP2114)	Spring type seed flax	ND	USA	America
f98	P5	C2	2016 NTS-36	NDSU-(850 X FP2114)	Spring type seed flax	ND	USA	America
f99	P5	C2	2016 NTS-5	NDSU-(851 X FP2114)	Spring type seed flax	ND	USA	America
f100	P5	C2	2016 NTS-2	NDSU-(853 X Carter)	Spring type seed flax	ND	USA	America
f101	P5	C2	2016 NTS-16	NDSU-(854 X Carter)	Spring type seed flax	ND	USA	America
f102	P5	C2	2016 NTS-14	NDSU-(Carter X 852)	Spring type seed flax	ND	USA	America
f103	P5	C2	2016 NTS-31	NDSU-(Carter X 852)	Spring type seed flax	ND	USA	America
f104	P5	C2	2016 NTS-37	NDSU-(Carter X FP2114)	Spring type seed flax	ND	USA	America
f105	P5	C2	2016 NTS-38	NDSU-(Carter X FP2114)	Spring type seed flax	ND	USA	America
f106	P5	C2	2014 EXP20B-238	NDSU-(Carter/FP2112)	Spring type seed flax	ND	USA	America
f107	P5	C2	2014 EXP20B-239	NDSU-(Carter/FP2112)	Spring type seed flax	ND	USA	America
f108	P1	C2	2014 EXP20Y-145	NDSU-(Carterx1814)	Spring type seed flax	ND	USA	America
f109	P5	C3	2014 EXP20B-66	NDSU-(ci2969/FP2114)	Spring type seed flax	ND	USA	America
f110	P5	C2	2014 URN-30	NDSU-(N0003 X ARRAS)	Spring type seed flax	ND	USA	America
f111	P5	C2	2014 URN-8	NDSU-(N0003 X ARRAS)	Spring type seed flax	ND	USA	America
f112	P5	C2	2014 URN-21	NDSU-(N0005 X FP1094)	Spring type seed flax	ND	USA	America
f113	P5	C2	2014 URN-18	NDSU-(N0009 X NORLIN)	Spring type seed flax	ND	USA	America
f114	P5	C2	2014 URN-7	NDSU-(N0010 X FP1096)	Spring type seed flax	ND	USA	America
f115	P5	C2	2015 URN-32	NDSU-(N0010 X LINORA)	Spring type seed flax	ND	USA	America
f116	P5	C2	2014 URN-31	NDSU-(N0010 X WATSON)	Spring type seed flax	ND	USA	America
f117	P5	C2	2016 ADTS-12	NDSU-(Prairie Blue X 1419)	Spring type seed flax	ND	USA	America
f118	P5	C2	2016 ADTS-13	NDSU-(Prairie Blue X 1426)	Spring type seed flax	ND	USA	America
f119	P5	C2	2016 ADTS-15	NDSU-(Prairie Blue X 1426)	Spring type seed flax	ND	USA	America
f120	P5	C2	2016 Exp20-141	NDSU-(Prairie Blue X Dillman)	Spring type seed flax	ND	USA	America
f121	P5	C2	2016 Exp20-269	NDSU-(Prairie Blue X FP2114)	Spring type seed flax	ND	USA	America
f122	P5	C2	2016 Exp20-649	NDSU-(Prairie Blue X Neche)	Spring type seed flax	ND	USA	America
f123	P5	C2	2016 Exp20-807	NDSU-(Prairie Blue X Neche)	Spring type seed flax	ND	USA	America
f124	P5	C2	2016 Exp20-809	NDSU-(Prairie Blue X Neche)	Spring type seed flax	ND	USA	America
f125	P5	C2	2016 Exp20-186	NDSU-(Prairie Grande X Lightning)	Spring type seed flax	ND	USA	America
f126	P5	C2	2016 Exp20-413	NDSU-(Prairie Thunder X FP2114)	Spring type seed flax	ND	USA	America
f127	P5	C2	2014 URN-23	NDSU-(PRAIRIE X 1426)	Spring type seed flax	ND	USA	America
f128	P5	C2	2016 Exp20-133	NDSU-(Tamf 201 X Lightning)	Spring type seed flax	ND	USA	America
f129	P5	C2	2016 Exp20-932	NDSU-(York X Neche)	Spring type seed flax	ND	USA	America
f130	P5	C2	2016 ADTS-7	NDSU-NDFB1 (Omega X Linton) X Cathay)	Spring type seed flax	ND	USA	America
f131	P5	C2	2016 URN-25	NDSU-NDFB10 (Omega X Neche) X Norlin)	Spring type seed flax	ND	USA	America
f132	P5	C2	2016 URN-27	NDSU-NDFB13 (Prairie Blue X 1426)	Spring type seed flax	ND	USA	America
f133	P5	C2	2016 URN-26	NDSU-NDFB15 (Omega X Linton) X FP1094)	Spring type seed flax	ND	USA	America
f134	P5	C2	2016 ADTS-19	NDSU-NDFB4 (Omega X Linton) X Cathay)	Spring type seed flax	ND	USA	America
f135	P5	C2	2016 ADTS-20	NDSU-NDFB5 (Omega X Linton) X Cathay)	Spring type seed flax	ND	USA	America
f136	P5	C2	2016 ADTS-4	NDSU-NDFB7 (Omega X Linton) X Cathay)	Spring type seed flax	ND	USA	America
f137	P5	C2	2016 URN-22	NDSU-NDFB8 (Omega X Linton) X Norlin)	Spring type seed flax	ND	USA	America
f138	P5	C2	2016 URN-21	NDSU-NDFB9 (Omega X Linton) X Arras)	Spring type seed flax	ND	USA	America
f139	P5	C2	2016 URN-23	NDSU-NDFY16 (Prairie Blue X 1426)	Spring type seed flax	ND	USA	America
f140	P5	C2	2013 URN-18 (PI522375)	Neche	Spring type seed flax	ND	USA	America
f142	P5	C2	PI 524234	NEW RIVER	Short, large Seed, indian seed flax	Texas	USA	America
f143	P5	C2	PI 523693	NORED	Spring type seed flax	MN	USA	America
f144	P2	C2	PI 523079	NORLAND	Spring type seed flax	NDSU	USA	America
f145	P5	C2	PI 523691	NORSTAR	Spring type seed flax	Minnesota	USA	America
f146	P1	C2	PI 284863	OLEIFERA	Winter type seed flax	Radzikowo	Poland	Europe
f147	P5	C3	2016 URN-13 (PI 522517)	OMEGA	Spring type seed flax	ND	USA	America
f148	P2	C2	PI 598141	PAISANO	Mediterranean or argentine seed flax		Argentina	America
f149	P5	C2	2016 URN-14	PEMBINA	Spring type seed flax	ND	USA	America
f150	P5	C2	PI 238196	Peynau	Fiber	Suwon	S Korea	Asia
f151	P5	C4	2016 URN-17	PRAIRIEBLUE	Spring type seed flax	Ontario	Canada	America
f152	P5	C2	2016 URN-18	PRAIRIEGRANDE	Spring type seed flax	Ontario	Canada	America
f153	P5	C4	2016 URN-7	PRAIRIESAPPHIRE	Spring type seed flax	Ontario	Canada	America
f154	P5	C2	2016 URN-19	PRAIRIETHUNDER	Spring type seed flax	Ontario	Canada	America
f155	P5	C2	PI 522393	PROMPT	Spring type seed flax	SD	USA	America
f156	P5	C2	PI 231945	Q0203	Spring type seed flax	Brussel	Belgium	Europe
f157	P5	C2	PI 292318	Q0415	Spring type seed flax		Belgium	Europe
f158	P5	C2	2016 URN-2 (PI 524408)	RAHAB	Spring type seed flax	SD	USA	America
f159	P5	C4	PI 522905	REDSON	Spring type seed flax	MN	USA	America
f161	P5	C3	PI 523038	REDWOOD	Spring type seed flax	MN	USA	America
f162	P5	C4	PI 522807	RENEW	Spring type seed flax	NDSU	USA	America
f163	P5	C1	PI 343905	REPETIBLE 117	Spring type seed flax		Uruguay	America
f164	P5	C2	PI 523041	ROCKET	Spring type seed flax	Ontario	Canada	America
f166	P2	C3	PI 522798	ROYAL	Spring type seed flax	Saskatchewan	Canada	America
f167	P5	C2	2013 URN-14	Shape - FP2188	Spring type seed flax	Ontario	Canada	America
f168	P2	C2	PI 524109	SHEYENNE	Spring type seed flax	Texas	USA	America
f171	P5	C2	PI 523968 01	STENDEZ	Spring type seed flax		France	Europe
f172	P5	C2	PI 523476	SUMMIT	Spring type seed flax	ND	USA	America
f173	P2	C2	2015 URN-6	TAMF201	Spring type seed flax	Texas	USA	America
f174	P2	C2	PI 598142	TAQUE	Mediterranean or argentine seed flax		Argentina	America
f175	P4	C3	PI 273936	TELVA	Unknown	Addis Ababa	Ethiopia	Africa
f177	P5	C4	PI 598173	TIKKURILA (Early)	Spring type seed flax		Finland	Europe
f178	P4	C2	Ames 28300	TJK 2006:053	Unknown	Mulomir Village, Sughd Province, Asht Region	Tajikistan	Asia
f180	P1	C3	PI 276695	TRIKALA	Winter type seed flax		Greece	Europe
f181	P1	C3	PI 598191	TSIAN	Spring type seed flax		Russian Federation	Russia
f182	P2	C3	PI 300967	URUGUAY	Mediterranean or argentine seed flax	Sydney	Australia	Australia
f183	P2	C3	PI 523991	VICTORY	Spring type seed flax	ND	USA	America
f185	P5	C3	2016 URN-15	WEBSTER	Spring type seed flax	SD	USA	America
f186	P5	C4	PI 238197	Wiera	Fiber	Suwon	S Korea	Asia
f187	P5	C2	PI 523402	WINDOM	Spring type seed flax	MN	USA	America
f188	P5	C2	PI 524300	WISHEK	Spring type seed flax	ND	USA	America
f189	P5	C2	2016 URN-16 (PI 632959)	YORK	Spring type seed flax	ND	USA	America
f190	P4	C2	PI 220666	ZEGHER	Spring type seed flax	Mazar-i-Sharif	Afgan	Asia
f191	P2	C1	PI 273935	1850	Short, large Seed, indian seed flax	Harar	Ethiopia	Africa
f192	P2	C3	PI 276674	ADOPTIV 109	Mediterranean or argentine seed flax		Greece	Europe
f193	P5	C3	PI 276675	ALTAMURA 175A	Mediterranean or argentine seed flax		Greece	Europe
f195	P1	C3	PI 289127	ARAD	Spring type seed flax		Hungary	Europe
f196	P5	C2	PI 524126	ARNY	Fiber		Ireland	Europe
f198	P1	C3	PI 468080	Azur	Spring type seed flax	Azur	Romania	Europe
f199	P2	C3	PI 276676	BALADI 143	Mediterranean or argentine seed flax		Greece	Europe
f200	P5	C3	PI 250731	BAZRAK CIli 2020	Ethiopian forage type seed flax	Isfahan	Iran	Asia
f201	P5	C4	PI 598161	BE 4218	Short, large Seed, indian seed flax		Honduras	America
f202	P2	C1	PI 289117	BENVENUTO REAL	Mediterranean or argentine seed flax		Hungary	Europe
f203	P3	C1	PI 305246	BR-12	Short, large Seed, indian seed flax	Sabour, Bihar	India	Asia
f204	P1	C1	PI 276677	CANADA 125	Mediterranean or argentine seed flax		Greece	Europe
f206	P4	C3	PI 170502	CIli 1351	Winter type seed flax	Tekirdag, Tekirdag, Turkey	Turkey	Turkey
f207	P2	C1	PI 174877	CIli 1393	Winter type seed flax	Dhera dun India (Turkey)	Turkey	Turkey
f208	P2	C2	PI 175765	CIli 1396	Winter type seed flax	Boyabat, Sinop, Turkey	Turkey	Turkey
f209	P4	C3	PI 182227	CIli 1460	Winter type seed flax	Sancaban, Igdir, Kars	Turkey	Turkey
f210	P2	C2	PI 194304	CIli 1501	Ethiopian forage type seed flax	Addis Ababa, Ethiopia	Ethiopia	Africa
f211	P2	C1	PI 194998	CIli 1510	Ethiopian forage type seed flax	Abasamuele, Ethiopia	Ethiopia	Africa
f213	P1	C3	PI 229564	CIli 1679	Winter type seed flax	City of Belgrade, Central Serbia, Serbia	Serbia	Europe
f214	P5	C1	PI 249989	CIli 1919	Ethiopian forage type seed flax	Tabriz	Iran	Asia
f215	P2	C3	PI 250568	CIli 2008	Mediterranean or argentine seed flax	Alexandria	Egypt	Africa
f216	P5	C2	PI 250932	CIli 2039	Winter type seed flax	Ardebil	Iran	Asia
f217	P4	C3	PI 251293	CIli 2043	Ethiopian forage type seed flax	Jerusalem	Israel	Asia
f218	P5	C3	PI 253973	CIli 2065	Short, large Seed, indian seed flax	Ramadi	Iraq	Asia
f219	P5	C3	PI 253976	CIli 2068	Winter type seed flax	Damascus	Syria	Asia
f220	P2	C3	PI 281459	CIli 2295	Mediterranean or argentine seed flax	Pergamino	Argentina	America
f221	P2	C3	PI 281461	CIli 2297	Mediterranean or argentine seed flax	Pergamino	Argentina	America
f222	P2	C3	PI 281467	CIli 2303	Mediterranean or argentine seed flax	Pergamino	Argentina	America
f223	P5	C4	PI 422476	CIli 2922	Fiber		Germany	Europe
f225	P5	C2	PI 524094	CULBERT 79	Spring type seed flax	Brookings, SD	USA	America
f227	P2	C2	PI 289113	DIADEM	Spring type seed flax		Hungary	Europe
f228	P2	C3	PI 289131	ENDRESS OLAJLEN	Mediterranean or argentine seed flax		Hungary	Europe
f229	P3	C1	PI 426835	GHOTKI	Short, large Seed, indian seed flax	Ghotki, Sukkur District	Pakistan	Asia
f230	P1	C2	PI 269923	GILGIT GARDEN	Spring type seed flax	Gilgit	Pakistan	Asia
f231	P2	C3	PI 276682	GIZA 139A	Mediterranean or argentine seed flax		Greece	Europe
f232	P5	C3	PI 242201	H 39 SELN	Fiber	Werribee, Victoria.	Australia	Australia
f233	P2	C3	PI 598143	H2	Spring type seed flax		Romania	Europe
f234	P5	C4	PI 598208	HERMES	Fiber		France	Europe
f235	P2	C3	PI 276684	HINDI 153A	Mediterranean or argentine seed flax		Greece	Europe
f236	P1	C4	PI 249245	HOLLANDIA	Fiber	Tapioszele	Hungray	Europe
f237	P2	C3	PI 276686	HOLLANDIA 163	Mediterranean or argentine seed flax		Greece	Europe
f238	P1	C3	PI 289094	HOSSZAHATI TAJFAJTA	Winter type seed flax		Hungary	Europe
f239	P1	C3	PI 249249	HOSSZUHATI 7016	Winter type seed flax	Tapioszele	Hungray	Europe
f240	P2	C1	PI 323604	HP.856 F6/60/8	Spring type seed flax	Entre Rios	Argentina	America
f241	P2	C3	PI 276687	IRAK 185	Winter type seed flax		Greece	Europe
f242	P1	C3	PI 598168	IRIS SEL.	Spring type seed flax		Romania	Europe
f243	P2	C3	PI 305237	K-2 PUNJAB	Short, large Seed, indian seed flax	Punjab, India	India	Asia
f244	P2	C4	PI 250090	KATAN CIli 1926	Mediterranean or argentine seed flax	Giza	Egypt	Africa
f245	P2	C3	PI 289120	LA PREVIZION	Mediterranean or argentine seed flax		Hungary	Europe
f246	P2	C3	PI 276688	LEUCADOS 106	Winter type seed flax		Greece	Europe
f247	P5	C3	PI 276689	LEUCADOS 108	Ethiopian forage type seed flax		Greece	Europe
f248	P1	C3	PI 289139	LINA DETA	Mediterranean or argentine seed flax		Hungary	Europe
f249	P2	C3	PI 289147	LINKO DE RIGA	Mediterranean or argentine seed flax		Hungary	Europe
f250	P1	C3	PI 249262	LUSATIA	Winter type seed flax	Tapioszele	Hungray	Europe
f251	P1	C3	PI 289087	MARTIN	Winter type seed flax		Hungary	Europe
f252	P2	C3	PI 276691	MESSENIAS 159B	Winter type seed flax		Greece	Europe
f253	P5	C2	PI 289132	METCHA	Spring type seed flax		Hungary	Europe
f254	P3	C4	PI 426837	MIAN CHANNUN	Spring type seed flax	Mian Channu, Punjab	Pakistan	Asia
f255	P1	C3	PI 598170	MIDIN SEL.	Spring type seed flax		France	Europe
f256	P2	C1	PI 289126	MUSCEL	Spring type seed flax		Hungary	Europe
f257	P2	C3	PI 289110	NAGPUR	Mediterranean or argentine seed flax		Hungary	Europe
f259	P2	C3	PI 269924	NOMAL	Ethiopian forage type seed flax	Nomal	Pakistan	Asia
f260	P1	C2	PI 289140	PALESTINSKI	Mediterranean or argentine seed flax		Hungary	Europe
f263	P2	C3	PI 231886	Q0411	Unknown	Brussel	Belgium	Europe
f264	P3	C2	PI 253972	Q3703	Spring type seed flax	Kirkuk	Iraq	Asia
f265	P5	C2	PI 232659	Q4301	Spring type seed flax	Halle,	Germany	Europe
f266	P1	C3	PI 231833	Q4302	Spring type seed flax	Leiden	Netherland	Europe
f267	P5	C3	PI 523232	RAJA	Spring type seed flax	Ontario	Canada	America
f268	P1	C4	PI 289154	RAJA	Spring type seed flax		Hungary	Europe
f272	P3	C1	PI 426818	SAKRAND	Spring type seed flax	Sakrand, Nawābshāh District	Pakistan	Asia
f273	P3	C1	PI 426854	SHEKHUPURA 1	Spring type seed flax	Sheikhupura	Pakistan	Asia
f276	P1	C2	PI 289105	SZICILIAI OLAJLEN	Winter type seed flax		Hungary	Europe
f277	P1	C3	PI 276697	VALUTA 81	Winter type seed flax		Greece	Europe
f278	P5	C3	PI 598159	VIKING	Fiber		France	Europe
f280	P4	C4	PI 242198	W 62611FKA-14	Fiber	Werribee, Victoria.	Australia	Australia
f281	P5	C4	PI 242199	W 8041CC-3	Fiber	Werribee, Victoria.	Australia	Australia
f283	P5	C1	PI 320172	WIERA 5 NN	Fiber		Netherlands	Europe
f284	P1	C2	PI 276699	YIANNITSA 170	Winter type seed flax		Greece	Europe
f286	P5	C1	PI 231835	A0203	Spring type seed flax	Leiden	Netherland	Europe
f288	P5	C2	PI 522912	B5128	Spring type seed flax	NDSU	USA	America
f289	P2	C3	PI 289092	BETA 201	Mediterranean or argentine seed flax		Hungary	Europe
f290	P5	C2	PI 289101	BJELO KATJACS	Fiber		Hungary	Europe
f291	P1	C3	PI 259500	BUDA	Spring type seed flax		Hungary	Europe
f292	P4	C2	PI 170498	CIli 1348	Mediterranean or argentine seed flax	Market, Burdur, Burdur, Turkey	Turkey	Turkey
f293	P4	C3	PI 170503	CIli 1352	Winter type seed flax	Kesan, Edirne, Turkey	Turkey	Turkey
f295	P5	C2	PI 172963	CIli 1373	Winter type seed flax	Seedsman, Maras, Maras, Turkey	Turkey	Turkey
f296	P3	C1	PI 175210	CIli 1394	Winter type seed flax	Saharanpur	India	Turkey
f298	P2	C3	PI 193553	CIli 1491	Ethiopian forage type seed flax	Market, Diredawa, Somalia	Somalia	Africa
f299	P5	C1	PI 193820	CIli 1493	Ethiopian forage type seed flax	market, Bishoftu	Ethiopia	Asia
f300	P2	C2	PI 249990	CIli 1920	Ethiopian forage type seed flax	Tehran	Iran	Asia
f301	P4	C3	PI 249993	CIli 1923	Ethiopian forage type seed flax	Ahvaz	Iran	Asia
f302	P2	C1	PI 250091	CIli 1927	Mediterranean or argentine seed flax	Giza	Egypt	Africa
f304	P3	C1	PI 250372	CIli 1940	Short, large Seed, indian seed flax	Gujrat	Pakistan	Asia
f305	P3	C2	PI 250546	CIli 1986	Short, large Seed, indian seed flax	Lyallpur	Pakistan	Asia
f306	P2	C3	PI 250735	CIli 2024	Ethiopian forage type seed flax	Ardebil	Iran	Asia
f307	P4	C3	PI 250737	CIli 2026	Ethiopian forage type seed flax	Mashhad	Iran	Asia
f308	P4	C3	PI 250864	CIli 2030	Ethiopian forage type seed flax	Isfahan	Iran	Asia
f309	P4	C3	PI 251996	CIli 2050	Mediterranean or argentine seed flax	Çorum	Turkey	Turkey
f310	P2	C3	PI 253784	CIli 2056	Mediterranean or argentine seed flax	Baghdad	Iraq	Asia
f312	P4	C1	PI 253977	CIli 2069	Winter type seed flax	Damascus	Syria	Asia
f313	P4	C1	PI 253978	CIli 2070	Winter type seed flax	Damascus	Syria	Asia
f314	P2	C2	PI 281463	CIli 2299	Spring type seed flax	Pergamino	Argentina	America
f315	P2	C2	PI 281465	CIli 2301	Mediterranean or argentine seed flax	Pergamino	Argentina	America
f316	P2	C2	PI 281466	CIli 2302	Mediterranean or argentine seed flax	Pergamino	Argentina	America
f318	P2	C2	PI 281469	CIli 2305	Mediterranean or argentine seed flax	Pergamino	Argentina	America
f319	P2	C2	PI 281470	CIli 2306	Winter type seed flax	Pergamino	Argentina	America
f320	P2	C4	PI 281472	CIli 2308	Mediterranean or argentine seed flax	Pergamino	Argentina	America
f321	P5	C2	PI 566832	CIli 3282	Spring type seed flax	ND	USA	America
f322	P5	C2	PI 91027	CIli 639	Spring type seed flax	Althausen	Germany	USSR
f323	P5	C2	PI 91031	CIli 641	Fiber	Moscow	Russia	USSR
f324	P4	C2	PI 91036	CIli 643	Winter type seed flax	Bokhara	Uzbekistan	Asia
f325	P1	C2	PI 249235	CROWN CANADA	Spring type seed flax	Tapioszele	Hungray	Europe
f327	P1	C1	PI 289145	DONSZKOJ 166	Winter type seed flax		Hungary	Europe
f329	P5	C2	PI 598157	FP 966	Spring type seed flax		Canada	America
f332	P5	C2	PI 598202	FP 998	Spring type seed flax		Canada	America
f335	P2	C2	PI 289109	HENDI	Spring type seed flax		Hungary	Europe
f336	P1	C3	PI 289108	HINDI	Winter type seed flax		Hungary	Europe
f340	P1	C3	PI 289102	KARNOBAT 2	Winter type seed flax		Hungary	Europe
f343	P2	C3	PI 250093	KATAN CIli 1929	Mediterranean or argentine seed flax	Giza	Egypt	Africa
f348	P5	C4	PI 512293	LINOTT M3P3	Spring type seed flax	ND	USA	America
f349	P5	C2	PI 524129	MARINE 62	Spring type seed flax	MN	USA	America
f351	P2	C3	PI 276692	MESSENIAS 159C	Winter type seed flax		Greece	Europe
f352	P5	C2	PI 255916	MODRAN	Fiber	Šumperk	Czech Republic	Europe
f353	P5	C2	PI 602462	N 9512	Spring type seed flax	ND	USA	America
f354	P3	C3	PI 305228	N.P. (RR) 204	Short, large Seed, indian seed flax	New Delhi	India	Asia
f355	P5	C2	PI 305226	N.P. (RR) 38	Short, large Seed, indian seed flax	New Delhi	India	Asia
f356	P5	C2	PI 598155	N9221	Spring type seed flax	ND	USA	America
f357	P2	C3	PI 289088	NO. 1048	Short, large Seed, indian seed flax		Hungary	Europe
f358	P2	C1	PI 289084	NO. 547	Mediterranean or argentine seed flax		Hungary	Europe
f359	P5	C2	PI 512295	NORED M3P3	Spring type seed flax	ND	USA	America
f363	P5	C4	PI 231830	Q3202	Spring type seed flax	Leiden	Netherland	Europe
f364	P5	C4	PI 231832	Q4001	Spring type seed flax	Leiden	Netherland	Europe
f365	P5	C4	PI 231834	Q4303	Spring type seed flax	Leiden	Netherland	Europe
f367	P1	C2	PI 268264	SO.BEHBEHAN	Fiber	Behbehan	Iran	Asia
f368	P1	C3	PI 289091	SZEGEDI ALFA OLAJLEN	Mediterranean or argentine seed flax		Hungary	Europe
f369	P1	C2	PI 289142	SZTEPNOJ N. 265	Winter type seed flax		Hungary	Europe
f370	P3	C3	PI 305234	T. 126	Short, large Seed, indian seed flax	Kanpur, Uttar Pradesh	India	Asia
f372	P1	C3	PI 311069	T.C.A. 77/53	Spring type seed flax	Dobrogea	Romania	Europe
f373	P3	C1	PI 217537	T5	Spring type seed flax	Lyallpur, Punjab	Pakistan	Asia
f374	P2	C2	PI 524268	TAM F-201	Spring type seed flax	Texas	USA	America
f375	P5	C1	PI 289099	VORONYEZSI 1308	Winter type seed flax		Hungary	Europe
f376	P5	C2	PI 512294	WISHEK M3P3	Spring type seed flax	ND	USA	America
f378	P4	C3	PI 250732	BAZRAK CIli 2021	Ethiopian forage type seed flax	Tabriz	Iran	Asia
f379	P1	C3	PI 289093	BETA 91	Winter type seed flax		Hungary	Europe
f380	P2	C3	PI 167070	CIli 1338	Mediterranean or argentine seed flax	Turkey	Turkey	Turkey
f381	P5	C4	PI 167302	CIli 1339	Mediterranean or argentine seed flax	Turkey	Turkey	Turkey
f382	P4	C1	PI 170496	CIli 1346	Winter type seed flax	Korkuteli, Antalya, Turkey	Turkey	Turkey
f383	P4	C3	PI 170504	CIli 1353	Winter type seed flax	Gelibolu, Canakkale, Turkey	Turkey	Turkey
f385	P2	C4	PI 170510	CIli 1357	Winter type seed flax	Bandirma, Turkey	Turkey	Turkey
f386	P2	C1	PI 172960	CIli 1370	Winter type seed flax	Tuzilca, Kars, Turkey	Turkey	Turkey
f387	P4	C3	PI 172962	CIli 1372	Winter type seed flax	Market, Birecik, Urfa, Turkey	Turkey	Turkey
f389	P4	C1	PI 175769	CIli 1400	Winter type seed flax	Gebze, Kocaeli, Turkey	Turkey	Turkey
f391	P4	C3	PI 176618	CIli 1406	Mediterranean or argentine seed flax	Market, Sivas, Sivas	Turkey	Turkey
f392	P5	C4	PI 176620	CIli 1408	Winter type seed flax	Nigde, Nigde	Turkey	Turkey
f393	P4	C3	PI 176623	CIli 1411	Winter type seed flax	Grain market, Eskisehir, Eskisehir	Turkey	Turkey
f395	P2	C3	PI 177002	CIli 1414	Winter type seed flax	Hara, Karacabey, Bursa	Turkey	Turkey
f396	P4	C3	PI 177005	CIli 1417	Winter type seed flax	Konya, Konya	Turkey	Turkey
f397	P4	C3	PI 177449	CIli 1421	Winter type seed flax	Ankara	Turkey	Turkey
f398	P4	C2	PI 179337	CIli 1432	Winter type seed flax	Hayrabolu, Tekirdag	Turkey	Turkey
f399	P5	C3	PI 179339	CIli 1434	Winter type seed flax	Hayrabolu, Tekirdag	Turkey	Turkey
f400	P4	C3	PI 181057	CIli 1455	Short, large Seed, indian seed flax	Lyallpur, Punjab	Pakistan	Asia
f401	P3	C1	PI 183931	CIli 1470	Short, large Seed, indian seed flax	Shillong, Assam	India	Asia
f402	P2	C2	PI 193822	CIli 1495	Ethiopian forage type seed flax	market, Bishoftu, Ethiopia	Ethiopia	Africa
f403	P4	C1	PI 213004	CIli 1619	Spring type seed flax	Dharwar, Bombay	India	Asia
f404	P4	C1	PI 214328	CIli 1620	Spring type seed flax	Marauli Kalan, Ambala District, Punjab	India	Asia
f405	P4	C3	PI 249991	CIli 1921	Ethiopian forage type seed flax	Hamedan	Iran	Asia
f406	P3	C1	PI 250218	CIli 1930	Short, large Seed, indian seed flax	Lahore	Pakistan	Asia
f409	P3	C1	PI 250223	CIli 1935	Short, large Seed, indian seed flax	Gujrat	Pakistan	Asia
f410	P3	C1	PI 250371	CIli 1939	Short, large Seed, indian seed flax	Gujrat	Pakistan	Asia
f411	P3	C1	PI 250374	CIli 1942	Short, large Seed, indian seed flax	Gujrat	Pakistan	Asia
f412	P3	C1	PI 250376	CIli 1944	Short, large Seed, indian seed flax	Gujrat	Pakistan	Asia
Genotypic clustering was done using SNP markers
Phenotypic clustering was done using agronomic data
