# Supplementary material for: Genomic prediction for agronomic traits in a diverse Flax (Linum usitatissimum L.) germplasm collection
Source: Sci Rep. 2024 Feb 8;14:3196. doi: 10.1038/s41598-024-53462-w (PMC10850546; doi:10.1038/s41598-024-53462-w)
Supplement: Supplementary file 10 — Supplementary Table S2. [file 41598_2024_53462_MOESM10_ESM.xlsx]

## Sheet: Sheet2
Table S2: Phenotypic variability
Environments	Traits	Minimum value	Maximum value	Mean	CV (%)	Heritability
E1	DF (days)	41	67	53.91	8.66	0.34
	PH (cm)	25.5	82.67	52.34	17.68	0.71
	TL (cm)	6.5	60.67	31.8	32.1	0.72
	BN (unit)	3	12.33	6.84	24	0.7
	BollN (unit)	11	40	24.6	23.57	0.25
	TSW (gram)	3.4	9	5.21	16.02	0.74
	SA (mm2)	5.15	10.5	7.35	11.69	0.82
	SW (mm)	2.01	2.86	2.36	5.58	0.66
	SL (mm)	3.58	5.13	4.3	6.08	0.84
	Yield (gram)	NA	NA	NA	NA	NA
E2	DF (days)	36	63	51.6	10.84	0.61
	PH (cm)	24.4	82.75	53.51	16.2	0.81
	TL (cm)	12.8	57.75	34.61	21.86	0.92
	BN (unit)	3.29	8.6	5.86	13.96	0.37
	BollN (unit)	6	45	20.7	30.4	0.18
	TSW (gram)	3.34	9.48	5.17	13.6	0.91
	SA (mm2)	5.45	10.71	7.33	11.07	0.94
	SW (mm)	2.01	2.85	2.37	5.04	0.86
	SL (mm)	3.72	5.14	4.3	5.82	0.93
	Yield (gram)	87	588.2	298.4	35.72	0.3
E3	DF (days)	37	67	55.05	9.19	0.27
	PH (cm)	24.5	81.5	54.42	15.72	0.77
	TL (cm)	10	56.67	30.24	25.13	0.76
	BN (unit)	3.5	8	5.73	12.33	0.4
	BollN (unit)	5	46	21.8	36.23	0.03
	TSW (gram)	3.78	7.7	5.45	12.13	0.81
	SA (mm2)	5.48	10.01	7.34	9.82	0.93
	SW (mm)	2	2.78	2.37	4.53	0.93
	SL (mm)	3.76	5.05	4.33	5.22	0.91
	Yield (gram)	95.3	615.2	279.6	41.38	0.1
E4	DF (days)	37	55	47.06	6.01	0.76
	PH (cm)	20	67.29	41.74	14.77	0.78
	TL (cm)	10.75	48.43	27.48	19.07	0.76
	BN (unit)	2.71	6.14	3.99	12.19	0.29
	BollN (unit)	5	50	22	35.9	0.34
	TSW (gram)	4	8.73	5.52	12.87	0.9
	SA (mm2)	5.75	10.21	7.4	10.64	0.9
	SW (mm)	2.12	2.72	2.39	4.95	0.48
	SL (mm)	3.68	5	4.34	5.76	0.63
	Yield (gram)	93	630	329.5	36.99	0.37
E5	DF (days)	39	56	47.92	6.21	0.54
	PH (cm)	23.86	67	41.41	13.6	0.58
	TL (cm)	10.63	55.33	30.92	18.8	0.6
	BN (unit)	2.67	6.4	4.1	14.28	0.33
	BollN (unit)	5	40	19.5	35.3	0.38
	TSW (gram)	3.8	7.89	5.59	10.7	0.76
	SA (mm2)	5.64	9.59	7.52	9.39	0.69
	SW (mm)	1.92	3.15	2.44	7.17	0.18
	SL (mm)	3.61	5.43	4.44	6.44	0.4
	Yield (gram)	89	573	273.4	37.49	0.32
Combined	DF (days)	36	67	51.05	10.57	0.66
	PH (cm)	20	82.75	48.63	20.01	0.86
	TL (cm)	6.5	60.67	31	25.14	0.87
	BN (unit)	2.67	12.33	5.28	27.12	0.27
	BollN (unit)	5	50	21.7	33.18	0.74
	TSW (gram)	3.34	9.48	5.39	13.4	0.92
	SA (mm2)	5.15	10.71	7.39	10.56	0.95
	SW (mm)	1.92	3.15	2.39	5.69	0.85
	SL (mm)	3.58	5.43	4.34	6	0.91
	Yield (gram)	87	630	295.4	38.55	0.86
Broad sense heritability was calculated according to the formula proposed by Cullis et al., 2006
DF is days to flowering, PH is plant height, TL is technical length, BN is branch number, BollN is boll number, TSW is thousand seed weight, SA is seed area, SW is seed width and SL is seed length
