# Supplementary material for: Genomic prediction for agronomic traits in a diverse Flax (Linum usitatissimum L.) germplasm collection
Source: Sci Rep. 2024 Feb 8;14:3196. doi: 10.1038/s41598-024-53462-w (PMC10850546; doi:10.1038/s41598-024-53462-w)
Supplement: Supplementary file 11 — Supplementary Table S3. [file 41598_2024_53462_MOESM11_ESM.xlsx]

## Sheet: Sheet2
Table S3: Marker numbers for different scenarios used to calculate prediction ability
Scenario	Run #	Marker number
		DF	PH	TL	BN	BollN	TSW	SA	SW	SL	Yield
Scenario-I		35	40	26	20	20	60	25	21	38	20
Scenario-II		20	20	20	20	20	20	20	20	20	20
Scenario-III		20	20	20	20	20	20	20	20	20	20
Scenario-IV (p-value ≤ 0.001)		79	1962	2259	148	2736	1986	2229	2173	2372	2387
Scenario-V (p-value ≤ 0.001)	1	36	1592	2261	525	2690	1797	2154	1765	2263	2767
	2	77	2081	2152	86	2251	1929	1995	1767	2269	2655
	3	31	1939	2090	119	2549	1703	2302	1914	2256	2700
	4	103	2281	2219	99	2635	1753	2098	2248	2200	2708
	5	62	2254	2121	608	2480	1749	2207	2031	2183	2739
	6	29	1896	2257	120	2663	1946	2307	1818	2367	2585
	7	40	2125	2236	33	2629	1963	2128	1787	2278	2766
	8	94	2101	2240	127	2740	1703	2217	1836	2218	2458
	9	58	2119	2003	247	2588	1724	2288	1929	2130	2910
	10	45	2239	2215	105	2536	1757	2104	1587	2334	2517
	11	85	1845	2309	126	2562	1697	2222	1997	2150	2583
	12	131	1721	2309	113	2812	1637	2169	1922	2254	2621
	13	28	1945	2537	66	2840	1958	2123	1825	2189	2686
	14	48	1913	2247	62	2545	1664	2264	1800	2196	2774
	15	101	1876	2545	25	2626	2128	2100	2059	2196	2674
Scenario-IV (p-value ≤ 0.01)		548	4985	5198	1259	5852	5330	5699	5823	5529	5394
Scenario-V (p-value ≤ 0.01)	1	374	4929	5428	2212	5924	5209	5336	5176	5662	6212
	2	577	5033	5131	836	5920	5083	5367	5250	5739	6310
	3	300	4803	5135	1288	6299	4832	5843	5398	5609	6292
	4	788	5491	5422	671	6183	4941	5335	5797	5723	6072
	5	640	5553	5141	2261	5464	4844	5785	5883	5476	6061
	6	435	4885	5354	1051	6159	5107	5716	5253	5712	6113
	7	309	5036	5217	306	5820	5382	5715	5315	5631	6269
	8	831	5261	5360	1160	6333	4821	5553	5169	5445	5564
	9	498	5299	5236	1731	6298	4899	5869	5410	5491	6352
	10	347	5410	5426	1015	6126	5018	5431	4827	5764	5527
	11	630	4668	5392	1047	6351	4830	5974	5663	5457	6018
	12	859	4472	5413	914	6298	4859	5729	5458	5711	5966
	13	290	4915	5821	673	6371	5180	5648	5255	5463	6339
	14	520	4934	5411	705	6316	4725	5692	5384	5691	6180
	15	715	4864	5707	357	6345	5325	5642	5517	5626	6238
Scenario-IV (p-value ≤ 0.05)		2336	8097	9795	3674	8617	8956	9254	9828	8885	8308
Scenario-V (p-value ≤ 0.05)	1	1780	8232	8589	5058	9121	9187	9076	9161	9176	9194
	2	2272	8312	8272	3073	9521	8717	9011	9251	9322	9298
	3	1505	7929	8207	3672	9568	8339	9592	9490	8947	9527
	4	2928	8845	8336	2409	9551	8484	9102	9655	9100	9133
	5	2448	8900	8125	4556	8454	8402	9478	9803	9024	9199
	6	2050	8134	8312	3488	9250	8646	9265	9393	9067	9454
	7	1589	8183	8128	1431	8821	8874	9508	9343	8926	9525
	8	2981	8517	8188	3484	9710	8454	9135	9192	8731	8675
	9	2126	8480	8229	4186	9587	8661	9539	9454	8929	9494
	10	1562	8682	8300	3152	9241	8893	9125	8850	9050	8547
	11	2307	7875	8382	3482	9579	8580	9766	9534	9022	9176
	12	2908	7591	8528	3309	9400	8595	9530	9375	9399	9107
	13	1684	8106	9091	2920	9527	8802	9367	9217	8975	9549
	14	2114	7999	8446	2920	9606	8324	9274	9113	9212	9128
	15	2731	7941	8651	2195	9625	9053	9456	9585	9195	9502
Note: All the scenerios were well described in method section.
