# Supplementary material for: Genomic prediction for agronomic traits in a diverse Flax (Linum usitatissimum L.) germplasm collection
Source: Sci Rep. 2024 Feb 8;14:3196. doi: 10.1038/s41598-024-53462-w (PMC10850546; doi:10.1038/s41598-024-53462-w)
Supplement: Supplementary file 12 — Supplementary Table S4. [file 41598_2024_53462_MOESM12_ESM.xlsx]

## Sheet: Lettering_Marker_subset
Table S4: Variation in predictive ability values across traits according to marker subset based on chromosome-wise LD decay distance and random selection
DF			PH			TL			BN			BollN			TSW			SA			SW			SL			Yield
Marker_subset	Predictive_ability	Group	Marker_subset	Predictive_ability	Group	Marker_subset	Predictive_ability	Group	Marker_subset	Predictive_ability	Group	Marker_subset	Predictive_ability	Group	Marker_subset	Predictive_ability	Group	Marker_subset	Predictive_ability	Group	Marker_subset	Predictive_ability	Group	Marker_subset	Predictive_ability	Group	Marker_subset	Predictive_ability	Group
RS_13000	0.18558	a	RS_1000	0.48675	a	RS_7000	0.55843	a	LD pruning	0.20829	a	LD pruning	0.54162	a	RS_13000	0.48621	a	RS_7000	0.56013	a	LD pruning	0.48943	a	RS_13000	0.55394	a	RS_13000	0.54131	a
RS_7000	0.18092	ab	RS_7000	0.48282	ab	RS_1000	0.55745	a	RS_7000	0.20369	a	RS_1000	0.53853	a	RS_7000	0.4848	a	RS_13000	0.55148	b	RS_13000	0.485	ab	All marker	0.55347	a	RS_7000	0.54123	a
RS_3000	0.17193	b	RS_3000	0.48218	ab	LD pruning	0.557	a	RS_13000	0.20179	ab	RS_3000	0.53727	a	LD pruning	0.48141	a	RS_3000	0.55122	b	All marker	0.48054	bc	RS_3000	0.55192	a	RS_1000	0.54114	a
LD pruning	0.15493	c	LD pruning	0.4816	ab	RS_13000	0.55562	ab	RS_1000	0.19695	ab	RS_13000	0.53726	a	RS_1000	0.47955	a	All marker	0.54814	bc	RS_1000	0.47992	bc	RS_1000	0.54468	b	LD pruning	0.53969	ab
RS_200	0.1427	cd	All marker	0.48008	b	RS_3000	0.55191	bc	RS_3000	0.19086	b	RS_7000	0.53719	a	All marker	0.47216	b	LD pruning	0.54751	bc	RS_7000	0.47933	bc	LD pruning	0.54262	b	RS_3000	0.53684	ab
RS_1000	0.14048	d	RS_13000	0.47881	b	All marker	0.54923	cd	RS_200	0.15119	c	All marker	0.53233	b	RS_3000	0.4668	b	RS_1000	0.54228	c	RS_3000	0.4781	c	RS_7000	0.54115	b	All marker	0.53529	b
All marker	0.11497	e	RS_200	0.45399	c	RS_200	0.54454	d	All marker	0.1371	d	RS_200	0.50749	c	RS_200	0.44809	c	RS_200	0.52123	d	RS_200	0.45797	d	RS_200	0.52356	c	RS_200	0.49993	c
RS_20	0.03622	f	RS_20	0.41952	d	RS_20	0.42206	e	RS_20	0.06191	e	RS_20	0.38405	d	RS_20	0.33958	d	RS_20	0.41522	e	RS_20	0.30737	e	RS_20	0.26545	d	RS_20	0.32902	d
Marker_subset	No. of markers
All marker	26171
LD pruning	5362
RS_13000	13000
RS_7000	7000
RS_3000	3000
RS_1000	1000
RS_200	200
RS_20	20
Note: DF is days to flowering, PH is plant height, TL is technical length, BN is branch number, BollN is boll number, TSW is thousand seed weight, SA is seed area, SW is seed width and SL is seed length.
LD pruning= markers were selected based on chromosome-wise LD decay distance, RS= markers were randomlyselected. In all cases, we assessed predictive ability using the best model identified in Fig. 3 and Supplementary Fig. S7.
For lettering p-value was < 0.001. Values bearing same letters are statistically identical and values bearing different letters are statistically different.
