# Supplementary material for: Genomic prediction for agronomic traits in a diverse Flax (Linum usitatissimum L.) germplasm collection
Source: Sci Rep. 2024 Feb 8;14:3196. doi: 10.1038/s41598-024-53462-w (PMC10850546; doi:10.1038/s41598-024-53462-w)
Supplement: Supplementary file 13 — Supplementary Table S5. [file 41598_2024_53462_MOESM13_ESM.xlsx]

## Sheet: Supplementary Table S5
Table S5: Variation in predictive ability values across traits according to marker subset selected based on marker-trait association
DF			PH			TL			BN			BollN			TSW			SA			SW			SL			Yield
Scenerio	Predictive_ability	Group	Scenerio	Predictive_ability	Group	Scenerio	Predictive_ability	Group	Scenerio	Predictive_ability	Group	Scenerio	Predictive_ability	Group	Scenerio	Predictive_ability	Group	Scenerio	Predictive_ability	Group	Scenerio	Predictive_ability	Group	Scenerio	Predictive_ability	Group	Scenerio	Predictive_ability	Group
Scenerio- IV (0.01)	0.48662	a	Scenerio- II	0.60394	a	Scenerio- I (0.000103)	0.62564	a	Scenerio- IV (0.001)	0.45248	a	Scenerio- II	0.61326	a	Scenerio- I (0.000103)	0.72372	a	Scenerio- I (0.000103)	0.60575	a	Scenerio- II	0.6002	a	Scenerio- II	0.67199	a	Scenerio- II	0.63624	a
Scenerio- IV (0.05)	0.48034	ab	Scenerio- I (0.000103)	0.58234	b	Scenerio- II	0.60633	b	Scenerio- II	0.44881	ab	Scenerio- I (0.000103)	0.57726	b	Scenerio- II	0.63531	b	All marker	0.5604	b	Scenerio- I (0.000103)	0.51535	b	Scenerio- I (0.000103)	0.66845	a	Scenerio- I (0.000103)	0.61071	b
Scenerio- II	0.4681	b	Scenerio- V (0.01)	0.51049	c	All marker	0.55646	c	Scenerio- IV (0.05)	0.43661	ab	Scenerio- V (0.01)	0.556814	c	All marker	0.48388	c	Scenerio- V (0.001)	0.530833	c	Scenerio- V (0.01)	0.514856	bc	All marker	0.56094	b	Scenerio- V (0.01)	0.58444	c
Scenerio- IV (0.001)	0.43331	c	Scenerio- V (0.001)	0.50547	c	Scenerio- IV (0.001)	0.53874	d	Scenerio- IV (0.01)	0.43334	b	Scenerio- V (0.001)	0.55539	c	Scenerio- IV (0.05)	0.4821	c	Scenerio- V (0.01)	0.529247	c	Scenerio- V (0.05)	0.514695	bc	Scenerio- IV (0.001)	0.5403	c	Scenerio- V (0.001)	0.583866	c
Scenerio- I (0.000103)	0.2827	d	Scenerio- V (0.05)	0.501246	cd	Scenerio- IV (0.05)	0.5311	d	Scenerio- I (0.000103)	0.28081	c	Scenerio- V (0.05)	0.548189	c	Scenerio- IV (0.001)	0.47878	c	Scenerio- V (0.05)	0.528141	c	Scenerio- V (0.001)	0.510424	bcd	Scenerio- IV (0.01)	0.52492	d	Scenerio- V (0.05)	0.583221	c
All marker	0.18507	e	All marker	0.48381	cd	Scenerio- V (0.01)	0.52836	d	All marker	0.20156	d	All marker	0.53905	c	Scenerio- V (0.05)	0.461468	cd	Scenerio- IV (0.001)	0.52152	c	Scenerio- IV (0.001)	0.49208	cd	Scenerio- V (0.001)	0.514433	d	All marker	0.54112	d
Scenerio- V (0.05)	0.137478	f	Scenerio- IV (0.001)	0.47606	de	Scenerio- IV (0.01)	0.52736	d	Scenerio- V (0.001)	0.147072	e	Scenerio- IV (0.001)	0.51743	d	Scenerio- IV (0.01)	0.46122	d	Scenerio- IV (0.01)	0.51396	c	All marker	0.48508	de	Scenerio- V (0.01)	0.513757	d	Scenerio- IV (0.05)	0.51296	e
Scenerio- V (0.01)	0.106515	f	Scenerio- IV (0.01)	0.46821	e	Scenerio- V (0.05)	0.526192	d	Scenerio- III	0.135654	e	Scenerio- IV (0.05)	0.51298	d	Scenerio- V (0.01)	0.459604	d	Scenerio- II	0.5121	c	Scenerio- IV (0.05)	0.47624	e	Scenerio- V (0.05)	0.511376	d	Scenerio- IV (0.01)	0.51065	e
Scenerio- V (0.001)	0.0541759	g	Scenerio- IV (0.05)	0.46781	e	Scenerio- V (0.001)	0.524001	d	Scenerio- V (0.05)	0.120719	e	Scenerio- IV (0.01)	0.509	d	Scenerio- V (0.001)	0.455375	d	Scenerio- IV (0.05)	0.42978	d	Scenerio- IV (0.01)	0.47499	e	Scenerio- IV (0.05)	0.42714	e	Scenerio- IV (0.001)	0.51045	e
Scenerio- III	0.0213076	g	Scenerio- III	0.271051	f	Scenerio- III	0.168247	e	Scenerio- V (0.01)	0.110916	e	Scenerio- III	0.387499	e	Scenerio- III	0.332481	e	Scenerio- III	0.410463	d	Scenerio- III	0.330469	f	Scenerio- III	0.39774	f	Scenerio- III	0.266081	f
Note: DF is days to flowering, PH is plant height, TL is technical length, BN is branch number, BollN is boll number, TSW is thousand seed weight, SA is seed area, SW is seed width and SL is seed length.
In case of scenario – II & III, p-value within brackets was not mentioned as it varies according to traits. In all cases, we assessed predictive ability using the best model identified in Fig. 3 and Supplementary Fig. S7.
For lettering p-value was < 0.001. Values bearing same letters are statistically identical and values bearing different letters are statistically different.
